# Supplementary material for: Towards the identification of a gene for prostrate tillers in barley (Hordeum vulgare L.)
Source: PLoS One. 2018 Feb 8;13(2):e0192263. doi: 10.1371/journal.pone.0192263 (PMC5805268; doi:10.1371/journal.pone.0192263)
Supplement: S1 Table — (XLSX) [file pone.0192263.s001.xlsx]

## Sheet: InDel markers
Primer name	Sequence	Size of amplicon	InDel size	Chromosome	Position
InDel3020F	CCGCTTCATCCATCGTCTGT	125	33	3H	25.28Mb
InDel3020R	ACTAGAGTTGGAGAAGGAGGAC
InDel3021F	CACCACTCGTCGCAACCTAG	150	25	3H	34.15Mb
InDel3021R	CAATTATAAGCGACCAAAGAAAAC
InDel3022F	TGCATTACGGGTGTAGTATCA	179	27	3H	36.47Mb
InDel3022R	GTCCGGTCTGTTTGGTCGTT
InDel3023F	GCTGCTTTGCCATGTACGAG	150	21	3H	37.11Mb
InDel3023R	GCCTGAATTCATATCCAGCGT
InDel3026F	ACAAACCACCATAGCCCGAG	151	48	3H	37.11Mb
InDel3026R	ACCTAGGACTCGTTCGGACA
InDel3029F	GCCGAAGTCATTGGTAGTGC	107	4	3H	37.75Mb
InDel3029R	GGTGGTTCCTATGACTCGGG
InDel3030F	CGACACCGAGTGACTCACAA	118	6	3H	39.38Mb
InDel3030R	GATTGCGATTGCGATTGCGA
InDel3031F	TGTCAAATTTGGTGTCTACAGA	131	26	3H	40.37Mb
InDel3031R	TCGCCTAATTGGTTCAAACTGA
InDel3033F	TGTCGGTTACACAATTTACCCT	122	12	3H	43.13Mb
InDel3033R	TGGTAGTAAGTGCTTCTAGCCA
InDel3037F	ACGCCATCTTTTCCGGTGAT	199	69	3H	44.26Mb
InDel3037R	GAATGCAGTGGTTTTGGCCA
InDel3038F	GACTGGGCCTACCGATCTTG	141	15	3H	46.03Mb
InDel3038R	GCATCAGCAGAATTAGAGGACA
InDel3041F	TCCCCTCCCTCCCCTAAATT	128	4	3H	51.63Mb
InDel3041R	GGGACCCTTTGATTTGTTTGT
InDel3076F	GGACAAGAACAGGGTGACGT	171	50	3H	90.16cM
InDel3076R	GCGCCGACCTCCTACTAATC
InDel3079F	CTCTGGCACCCGATCAGAAG	134	4	3H	93.66cM
InDel3079R	CAGACAAGCCAAAGCCACAC
InDel3081F	AAGATGTTGCTGCTGTGCTG	89	13	3H	97.92cM
InDel3081R	GGTGATCGTGCACGCGAC
InDel3083F	ACGTGTGGCATCATGATCGT	160	54	3H	98.65cM
InDel3083R	GTTCCAGTCGTATCTCCGAGT
InDel3087F	CCGCTTGACCTCGAGTTCTT	111	6	3H	100.3cM
InDel3087R	TTGGCATTCAGAGGAGGGAC
InDel3088F	GTCGAGCCTTATTTTTGTCGACA	144	64	3H	104.32cM
InDel3088R	GTAGATGGGCTTGGGCTAGG
InDel3097F	AGCCCGTTAAAGCCTGATGA	113	13	3H	105.95cM
InDel3097R	CGTCTAGGCATAACTTTAGTCTTGT
InDel3100F	CAATGGAGGAGTGGACGGAA	123	11	3H	108.07cM
InDel3100R	AAAAACACGCGCCAAAAGGG
InDel3102F	ACCTCCAGAACCCAAAGCAC	108	6	3H	114.64cM
InDel3102R	TGCAACAAAAAGATGGGCGG
InDel3103F	ATGGTGAGTGGCAACCTTGG	124	6	3H	116.99cM
InDel3103R	AGAAAAAGACTCCCGTCCCC
InDel3104F	GGTCCAGTCAGTAGCGTGAG	238	97	3H	117cM
InDel3104R	ACATCCGTATATAGCCCACTAGTG
InDel3106F	CTAGCCGGAGCAGCATTTTC	123	20	3H	120.68cM
InDel3106R	CCGCTCGGAATGAATCGAGA
InDel3109F	GCAAGCATCTCCATGGTAAGA	140	13	3H	122.59cM
InDel3109R	AAAACAGAACTCGTGTGCCA
InDel3110F	GAAAGAGCAGACCCTCCTGG	128	29	3H	123.37cM
InDel3110R	CCGCATACTTGCCGGAATTT
InDel3112F	AGATGGCATGCATCACTACGA	137	20	3H	126.06cM
InDel3112R	AAGATCGTCTCGCAGTTGCA
InDel3117F	TCTCTCGAAAGATACACGCA	119	8	3H	128.61cM
InDel3117R	TTCGAGAAAATGGGAAGCGT
InDel3118F	AGCATAGTCCAACTCAGGTGTG	124	23	3H	132.22cM
InDel3118R	GGGGTCACCAGTGTATCAGTG
InDel3121F	TCGAGCGATACCGTATGCAC	259	147	3H	132.93cM
InDel3121R	GCTGACAACTGCCTCCTCAA
InDel3124F	TTGCTACTCCTGCTAGCTGC	135	14	3H	135.62cM
InDel3124R	AGCCTCTCTCCATCCAGTCA
InDel3126F	GTATGTTCCACGGGTGCGA	111	10	3H	137.89cM
InDel3126R	TCCTCGTCAAAGCCCGTAAC
InDel3129F	GTTGATCTGACAGCTGGGCA	123	23	3H	140.88cM
InDel3129R	ACGTGTCAACACCAGGCTTA
InDel3130F	ACTTCCAGCTTACACGCCTT	135	24	3H	142.21cM
InDel3130R	TCAGGAAGTCTACTCCATGTCA
InDel3136F	ACAAACCGGGACTATTGCGA	125	24	3H	143.98cM
InDel3136R	GACTGAAGGTCCCAGACGAA
InDel3140F	TGCACTTACGACAGTTTGACA	110	15	3H	148.58cM
InDel3140R	TGGTGTCACATGGCAACGTA
InDel3144F	TGCGGTTCCACAAATGCCTA	112	21	3H	154.89cM
InDel3144R	AAACAGGCCCTCAAACTCCC
InDel3146F	TGATGGGTGAGAAATTAAATGACA	122	14	3H	154.89cM
InDel3146R	CGACAAAAAGATGATTCCATTTTTCCG
InDel3153F	GGTGATCGCGATTCGGTACT	149	49	3H	155.02cM
InDel3153R	ACCCACGACGTCTCTTGT
InDelz3001F	CGAACAAGATCCGGGATTACTA	172		3H	633.23Mb
InDelz3001R	ATCAGAATACTCCAGGCCACTG
InDelz3002F	TTCCAGATGACAAGAAGCGATA	174		3H	634.62Mb
InDelz3002R	TGTTACCCAAACATGTCATTGC
InDelz3003F	AAGAATTTTTAGCGTGTCGGAG	169		3H	637.95Mb
InDelz3003R	GGATTTTTCGACAGAAGCGATA
InDelz3004F	TAAGCGCTGATCGTGAACTAGA	141		3H	638.51Mb
InDelz3004R	GTTGCTAACGGTTATACCTCGG
InDelz3005F	GAGGAGCTATAGAATGGTCCGA	167		3H	647.35Mb
InDelz3005R	ACTATCGGCCCATATAGCCATT
InDelz3006F	GAGGTTGTCAAAGAGCTTCAAA	169		3H	653.26Mb
InDelz3006R	ATCTGTCTTTCCCCTTCCTCAT
InDelz3007F	CATGCTATGTCATTTGGCTGAT	140		3H	660.37Mb
InDelz3007R	TATCGTGCCAAGTAGATTGTCG
InDelz3008F	GACAAGTGAGACAGAAGGGTGG	175		3H	660.78Mb
InDelz3008R	AACTCCTACCCCAATAAGGCAT
InDelz3009F	TTTTGTCAATCTTCGGACACTC	134		3H	660.85Mb
InDelz3009R	CTACGTCCTCTTCGACAAGCTC
InDelz3010F	CACCTGCTAGAACTGAGGAACA	153		3H	664.29Mb
InDelz3010R	CACTATGGATGTCTAACGAGCG
InDelz3011F	AAGTTGAATTTCCGAACCATTT	163		3H	664.49Mb
InDelz3011R	TTCGGATTATCAAACAATGTTCA
InDelz3012F	CTAGCATGTAGAAGAGACCGGC	128		3H	665.84Mb
InDelz3012R	CAACAAGAATTGGCATCAAAGA
InDelz3013F	AAAGTAGCTTGCCTAGCGTGAC	179		3H	666.31Mb
InDelz3013R	CATCATGAAGGTGGTCTCACAC
InDelz3014F	TCACTAGCTAGAGGGACTTGGC	175		3H	669.15Mb
InDelz3014R	ACTAACAACGGATAGGGAATCG
InDelz3015F	CGAAATATGAGAATCTGCCAAA	145		3H	670.17Mb
InDelz3015R	TTGTGATGCTGGTACAATGATG
InDelz3016F	CCCACCTATTGATTAAAGGCAA	178		3H	673.19Mb
InDelz3016R	CAAATGCGAAGAAGAAAAGGAG
InDelz3017F	TATAGGAATAGGATGGACGGCA	174		3H	673.96Mb
InDelz3017R	CGCACCAATTCTAGAGAAAACC
InDelz3018F	TTTGCTCTAGGTTGTGAAGCAA	168		3H	674.12Mb
InDelz3018R	GTGCCATTGAGGGTAGAATAGG
InDelz3019F	GGTGATGGTGTGCTGGTACTT	180		3H	676.31Mb
InDelz3019R	TAGGAAAAGGAGTGCCATCTGT
InDelz3020F	TTATTTGCTTGGTATCTTGCGA	140		3H	677.36Mb
InDelz3020R	AATGACATTTTTCAAACTCGGC
InDelz3021F	GTGAACGCTTCAAACACTTCAG	138		3H	678.89Mb
InDelz3021R	CCTTGAAAACACATGGCAGTTA
InDelz3022F	TGCCATTTTCCTGACTATGTTG	165		3H	679.85Mb
InDelz3022R	TGCACTGATTTACAGGTCTTGC
InDelz3023F	AAATTTAATGCGCAGACTGACA	141		3H	679.95Mb
InDelz3023R	ATGGCCTAACTCTCAGCAAAAC
InDelz3024F	TCTGTTCTAGCTGCAGAATTGC	169		3H	680.05Mb
InDelz3024R	TAATGAGTTGAACAATCCGCTG
InDelz3025F	TATACAGTAGCGAGGTGGGTTG	138		3H	626.60Mb
InDelz3025R	GAAGGAGAAGACATGGATGGTG
InDelz3026F	TATACAGTAGCGAGGTGGGTTG	138		3H	626.60Mb
InDelz3026R	GAAGGAGAAGACATGGATGGTG
InDelz3027F	TATCCCGATCTAGGAAAAGCAC	172		3H	630.32Mb
InDelz3027R	GCTCCTTTCTTTGCTTCCTTCT
InDelz3028F	TTCATCCGTATGTAGATTGTAGTGC	139		3H	631.83Mb
InDelz3028R	GAATTGTGGGCAATTTCTAAGG
InDelz3029F	TGTCTCTGTATGGTGGTCTGCT	174		3H	633.08Mb
InDelz3029R	TGATCTGACCTTGCTGCTTTTA
InDelz3030F	ATCAGCCAGTTATTATCGGTGG	174		3H	633.30Mb
InDelz3030R	ACCCCAGAAAGTTTTAGCATCA
InDelz3031F	GAGTTTGACGGCTTGAAAGAGT	146		3H	633.41Mb
InDelz3031R	CTATGTCAGTGCTGGTGCATTT
InDelz3032F	CCTCATGTTTGAATGTTTTGGA	153		3H	635.37Mb
InDelz3032R	CCTAAAAACATCTGGTGCGAAT
InDelz3033F	ATCACTTCCCAATATGAGACGC	152		3H	635.41Mb
InDelz3033R	TTTTTCCTGGAGGTTGCACTAT
InDelz3034F	GGTGCAAATTTAGGTTTTCTGG	158		3H	637.88Mb
InDelz3034R	TTGTAGTTCATGGAAAAATGCC
InDelz3035F	AACAATCTCATGGAAAGTGGCT	135		3H	637.91Mb
InDelz3035R	GTCACAGCACCAAAGCACCT
InDelz3036F	CATGAGTAGGCGGTTCTCTCTT	126		3H	632.18Mb
InDelz3036R	GTAACCGTTGGATTTTTGGAGA
InDelz3037F	TTTGATGGTGGTAGTGGAAGTG	141		3H	632.34Mb
InDelz3037R	ACGAACACTGCGAGAAGAATG
InDelz3038F	GCATTTGCTTCTTGATGAACAG	120		3H	633.07Mb
InDelz3038R	ACACTACCGCTTGGTTTCGTAT
InDelz3039F	GTAGTGGACTTTGGGAGCAATC	167		3H	633.09Mb
InDelz3039R	AAATTCTTTCAAGTTCCAACGC
InDelz3040F	CGAACAAGATCCGGGATTACTA	172		3H	633.23Mb
InDelz3040R	ATCAGAATACTCCAGGCCACTG
InDelz3041F	TTCAGCTGGACACAGAGAAAGA	179		3H	633.40Mb
InDelz3041R	CTTCACCAATTCCTTATCTCGC
InDelz3042F	CTCTCAGATCGATTCCTTGCAC	136		3H	633.64Mb
InDelz3042R	GCAGGAAACTAGTGAGGGGC
InDelz3043F	GAGAACAAACTGTTTTCGGCTT	135		3H	634.62Mb
InDelz3043R	TGTTCGTAGCTTGAAGTATGCG
InDelz3044F	CGTAGGTGGTGATCCTACAACA	128		3H	634.99Mb
InDelz3044R	CCACCTCTAGCACGTTCACTTT
InDelz3045F	TTTTGAGGGACAGAGATCAGGT	170		3H	633.06Mb
InDelz3045R	TCGCTGTATGTTTCGAATTTTG
InDelz3046F	ATCAGATCACCGGCGAGTAG	146		3H	633.09Mb
InDelz3046R	GTTCTCCGCCTCTAGCTTTTTC
InDelz3047F	TGTATGGAGTGTTGTGATGCAA	171		3H	633.09Mb
InDelz3047R	GTGTGGCCCTTATCATTGTTTT
InDelz3048F	ACATCGTTGATTTGAAGTGCAT	132		3H	633.17Mb
InDelz3048R	TCTCCAACTCCACGAGATGTAA
InDelz3049F	GCAAATCTGTTATTTGCCTTCC	174		3H	633.23Mb
InDelz3049R	AGAAGAACATACCCCGTCGTTA
InDelz3050F	ACAAGGGTACGTAGATCGGAAA	161		3H	633.38Mb
InDelz3050R	CGGGTAACGAGATTGAACTAGG
InDelz3051F	CATCCTGGAAAACAAAGAGGAG	172		3H	633.41Mb
InDelz3051R	GGGCTATTAGTTACAGCCGTTG
InDelz3052F	GCATGCGTACAAAAGCAATATC	180		3H	633.41Mb
InDelz3052R	ATGCGATTCAAAATCAAAGGAG
InDelz3053F	CCGTTATTGGACAAAGAGTTGA	180		3H	633.42Mb
InDelz3053R	CGTGATCGGTGTGAACAGTTA
InDelz3054F	GAGTCGGTCTGGACTGATTTTT	141		3H	633.53Mb
InDelz3054R	AAACATTGGTTGATTTTCAGGG
InDelz3055F	ATCCTCGCAATCACCATTTTAT	158		3H	634.60Mb
InDelz3055R	CTCTCGAGCTTCGTAAGAGAGG
InDelz3056F	AAATTTGGAACGAGAAAACGAA	140		3H	634.61Mb
InDelz3056R	CGTTGCCGTAAGGCTTAAAATA
InDelz3057F	GAGAACAAACTGTTTTCGGCTT	135		3H	634.62Mb
InDelz3057R	TGTTCGTAGCTTGAAGTATGCG
InDelz3058F	TATCAAGCACAAGCTCGATGTC	169		3H	634.79Mb
InDelz3058R	GCCTCCTTTTCTTCTTCGTACA
InDelz3059F	AATCTGGACGGATATGATCCAA	159		3H	634.84Mb
InDelz3059R	CAATAGTCAAGGCCAGAAAAGC
InDelz3060F	TTGTTTTGTGTGTGGATGATGA	135		3H	634.97Mb
InDelz3060R	AGGGTCGACAAATGCCATATAC
InDelz3061F	CGTAGGTGGTGATCCTACAACA	128		3H	634.99Mb
InDelz3061R	CCACCTCTAGCACGTTCACTTT
