# Supplementary material for: Towards the identification of a gene for prostrate tillers in barley (Hordeum vulgare L.)
Source: PLoS One. 2018 Feb 8;13(2):e0192263. doi: 10.1371/journal.pone.0192263 (PMC5805268; doi:10.1371/journal.pone.0192263)
Supplement: S2 Table — (XLSX) [file pone.0192263.s002.xlsx]

## Sheet: Sheet1
Number	Functional category	Position	From (bp)	To (bp)	Gene ID	Annotation	GO ID
1	biosynthetic process	chr3H	632250998	632254288	HORVU3Hr1G090560	2-C-methyl-D-erythritol 4-phosphate cytidylyltransferase	GO:0003824, GO:0008299, GO:0050518
2	cell wall-related	chr3H	635266121	635268893	HORVU3Hr1G091360	pectinesterase family protein	GO:0004857, GO:0005618, GO:0030599, GO:0042545
3	metabolic process	chr3H	632327995	632329238	HORVU3Hr1G090600	Cellulose synthase-like protein E2	GO:0016020, GO:0016760, GO:0030244
4		chr3H	632912073	632917632	HORVU3Hr1G090710	ATP-dependent Clp protease ATP-binding subunit ClpX	GO:0005524, GO:0006457, GO:0051082
5		chr3H	634078038	634081600	HORVU3Hr1G090980	gibberellin 20-oxidase 3	GO:0005506, GO:0016491, GO:0055114
6		chr3H	634620704	634621807	HORVU3Hr1G091140	NAD(P)H-quinone oxidoreductase subunit N	GO:0016020, GO:0016655, GO:0055114
7		chr3H	634860822	634862557	HORVU3Hr1G091210	2-oxoglutarate (2OG) and Fe(II)-dependent oxygenase superfamily protein	GO:0016491, GO:0055114
8		chr3H	635062765	635064085	HORVU3Hr1G091280	Aldose 1-epimerase	GO:0003824, GO:0005975, GO:0016853, GO:0019318, GO:0030246
9		chr3H	635115456	635117317	HORVU3Hr1G091320	Acyl-[acyl-carrier-protein] 6-desaturase	GO:0006631, GO:0016491, GO:0045300, GO:0055114
10	portein modification	chr3H	634186665	634189146	HORVU3Hr1G090990	receptor kinase 2	GO:0004672, GO:0005524, GO:0006468
11		chr3H	634800139	634804670	HORVU3Hr1G091170	receptor kinase 2	GO:0004672, GO:0004713, GO:0005524, GO:0006468
12	transcription	chr3H	632242327	632247481	HORVU3Hr1G090540	PHD finger protein ALFIN-LIKE 6	GO:0005515, GO:0006355, GO:0008270, GO:0042393
13		chr3H	633080549	633081437	HORVU3Hr1G090740	Ethylene-responsive transcription factor 13	GO:0003677, GO:0003700, GO:0006355
14		chr3H	633528960	633538925	HORVU3Hr1G090910	zinc ion binding;DNA binding	GO:0003677, GO:0005515, GO:0005634, GO:0006352, GO:0008270, GO:0016570
15		chr3H	633599412	633601769	HORVU3Hr1G090920	NAC domain protein,	GO:0003677, GO:0006355
16		chr3H	634188868	634191543	HORVU3Hr1G091000	MADS-box transcription factor 2	GO:0003677, GO:0003700, GO:0005634, GO:0006355, GO:0046983
17	translation	chr3H	632248650	632252806	HORVU3Hr1G090530	Peptide chain release factor 2	GO:0003747, GO:0006415
18	transport	chr3H	634620711	634626826	HORVU3Hr1G091150	Protein of unknown function (DUF803)	GO:0015095, GO:0015693, GO:0016021
19	unknown	chr3H	631852571	631853026	HORVU3Hr1G090470	unknown function	none
20		chr3H	632411157	632411671	HORVU3Hr1G090610	unknown function	none
21		chr3H	632444559	632445065	HORVU3Hr1G090620	undescribed protein	none
22		chr3H	632908563	632911499	HORVU3Hr1G090690	unknown function	none
23		chr3H	634864853	634865493	HORVU3Hr1G091220	unknown protein; Has 26 Blast hits to 26 proteins in 10 species: Archae - 0; Bacteria - 0; Metazoa - 0; Fungi - 0; Plants - 26; Viruses - 0; Other Eukaryotes - 0 (source: NCBI BLink).	none
24	others	chr3H	632316933	632321810	HORVU3Hr1G090580	Protein root UVB sensitive 6	none
25		chr3H	632570545	632570754	HORVU3Hr1G090650	Indole-3-glycerol phosphate lyase, chloroplastic	none
26		chr3H	632901689	632906792	HORVU3Hr1G090670	RNA-binding KH domain-containing protein	GO:0003676, GO:0003723
27		chr3H	633066505	633069310	HORVU3Hr1G090730	Chromosome 3B, genomic scaffold, cultivar Chinese Spring	none
28		chr3H	633085518	633090121	HORVU3Hr1G090760	Alpha/beta hydrolase domain-containing protein 11	none
29		chr3H	633096370	633097799	HORVU3Hr1G090770	Coffea canephora DH200=94 genomic scaffold, scaffold_4	none
30		chr3H	633302276	633304934	HORVU3Hr1G090820	Transmembrane protein, putative	none
31		chr3H	633387926	633390516	HORVU3Hr1G090840	cytochrome c-2	GO:0009055, GO:0020037
32		chr3H	633391165	633393070	HORVU3Hr1G090850	B3 domain-containing protein	GO:0003677
33		chr3H	633415305	633419951	HORVU3Hr1G090860	Pentatricopeptide repeat-containing protein	GO:0005515, GO:0008270
34		chr3H	633416187	633419474	HORVU3Hr1G090870	SNARE associated Golgi protein family	none
35		chr3H	633490756	633494818	HORVU3Hr1G090890	DNA replication complex GINS protein SLD5	none
36		chr3H	633500165	633500480	HORVU3Hr1G090900	Chromosome 3B, genomic scaffold, cultivar Chinese Spring	none
37		chr3H	634071790	634079193	HORVU3Hr1G090970	S-adenosyl-L-methionine-dependent methyltransferases superfamily protein	GO:0008168
38		chr3H	634198111	634207149	HORVU3Hr1G091010	Wound-responsive family protein, putative isoform 1	none
39		chr3H	634362243	634365205	HORVU3Hr1G091020	amino acid permease 2	none
40		chr3H	634374186	634374810	HORVU3Hr1G091030	Chromosome 3B, genomic scaffold, cultivar Chinese Spring	GO:0005515
41		chr3H	634458447	634460003	HORVU3Hr1G091070	amino acid permease 3	none
42		chr3H	634564743	634565098	HORVU3Hr1G091110	amino acid permease 3	none
43		chr3H	634579672	634581773	HORVU3Hr1G091120	amino acid permease 3	none
44		chr3H	634613517	634614050	HORVU3Hr1G091130	Disease resistance protein RGA2	none
45		chr3H	634851871	634856352	HORVU3Hr1G091200	F-box family protein	GO:0005515
46		chr3H	634920942	634924009	HORVU3Hr1G091230	Bidirectional sugar transporter N3	GO:0016021
47		chr3H	634926538	634933951	HORVU3Hr1G091240	DNA cross-link repair 1 protein	none
48		chr3H	634928638	634933952	HORVU3Hr1G091250	SCARECROW-like 1	none
49		chr3H	634968756	634972887	HORVU3Hr1G091270	Phage shock protein A homolog	none
50		chr3H	635113233	635114875	HORVU3Hr1G091310	Pentatricopeptide repeat-containing protein	GO:0005515
51		chr3H	635161971	635164024	HORVU3Hr1G091350	TRICHOME BIREFRINGENCE-LIKE 7	none
52		chr3H	635412011	635419350	HORVU3Hr1G091400	Hexosyltransferase	GO:0016757
